# Supplementary material for: Measurement of the 181Ta(n, γ) cross sections up to stellar s-process temperatures at the CSNS Back-n
Source: Sci Rep. 2023 Aug 4;13:12657. doi: 10.1038/s41598-023-39603-7 (PMC10403622; doi:10.1038/s41598-023-39603-7)
Supplement: Supplementary file 1 — Supplementary Information. [file 41598_2023_39603_MOESM1_ESM.xlsx]

## Sheet: Sheet1
Ta JENDL-5									Ta SAMMY fit
En	Gg	Gn	g	nuc.	l	s	j	J	En	En_error	Gg	Gg_error	Gn	Gn_error	g	k_Jendl5	k_exp.	k_error	log2 rate	log2 rate error
4.2777	0.048944	0.0036875	1	73181	0	3.5	4	4	4.28205	0.00079763	51.872	1.135	2.252	0.053318	1	1.93	1.21	0.03	0.67	0.033
10.328	0.055239	0.0047703	2	73181	0	3.5	3	4	10.3392	0.0012367	69.643	1.44	2.6527	0.058203	2	1.92	1.12	0.02	0.78	0.031
13.832	0.053605	0.0009293	1	73181	0	3.5	4	4	13.8388	0.0018112	73.174	1.626	0.54517	0.011829	1	0.51	0.3	0.01	0.76	0.031
20.293	0.056	0.0010376	2	73181	0	3.5	3	4	20.3022	0.0026265	87.322	2.748	1.1048	0.052289	2	0.45	0.48	0.02	-0.1	0.067
22.717	0.058251	0.00021206	2	73181	0	3.5	3	4	22.7156	0.0038648	115.5	5.991	0.25401	0.012396	2	0.09	0.11	0.01	-0.26	0.07
23.934	0.056636	0.0055344	1	73181	0	3.5	4	4	23.9577	0.0025505	93.306	2.554	4.925	0.2463	1	2.84	2.63	0.13	0.11	0.069
30.026	0.061555	0.00034688	2	73181	0	3.5	3	4	30.0223	0.0041251	158.98	5.289	0.43828	0.020604	2	0.15	0.19	0.01	-0.34	0.068
34.205	0.06	0.00014882	1	73181	0	3.5	4	4	34.245	0.011233	79.306	12.61	0.16008	0.012191	1	0.08	0.09	0.01	-0.11	0.11
35.136	0.058127	0.015967	2	73181	0	3.5	3	4	35.1956	0.0045479	104.84	5.21	13.312	0.7549	2	5.48	5.17	0.26	0.08	0.073
35.907	0.057002	0.015309	1	73181	0	3.5	4	4	35.9546	0.0045278	106.8	5.17	12.486	0.699	1	6.79	6.29	0.32	0.11	0.073
39.119	0.045611	0.048657	1	73181	0	3.5	4	4	39.2065	0.0044789	32.457	2.382	100.35	5.044	1	13.24	13.8	0.78	-0.06	0.082
49.114	0.048986	0.0012134	2	73181	0	3.5	3	4	49.1459	0.0064906	162.91	4.765	1.5992	0.075843	2	0.52	0.69	0.03	-0.42	0.068
57.53	0.055	0.0002489	1	73181	0	3.5	4	4	57.5832	0.0082115	233.93	9.249	0.35112	0.016573	1	0.14	0.2	0.01	-0.5	0.068
59.05	0.055	0.0001156	1	73181	0	3.5	4	4	59.1361	0.0091852	93.336	9.645	0.13866	0.0071059	1	0.06	0.08	0	-0.26	0.074
63.096	0.053608	0.0050584	1	73181	0	3.5	4	4	63.2004	0.008447	172.63	4.806	4.3876	0.2134	1	2.6	2.41	0.11	0.11	0.068
76.836	0.064699	0.01084	1	73181	0	3.5	4	4	76.9875	0.015375	197.59	10.06	7.41	0.442	1	5.22	4.02	0.23	0.38	0.083
77.61	0.056	0.00444444	1	73181	0	3.5	4	4	77.7231	0.017328	232.35	16.97	4.7992	0.3256	1	2.32	2.64	0.18	-0.19	0.096
78.889	0.055	0.0015836	2	73181	0	3.5	3	4	79.0364	0.013399	75.878	9.645	1.8046	0.1029	2	0.67	0.77	0.04	-0.2	0.08
82.888	0.051823	0.012299	1	73181	0	3.5	4	4	83.0624	0.012491	176.93	8.712	7.5665	0.3798	1	5.59	4.08	0.2	0.45	0.07
85.1	0.058	0.00491428	2	73181	0	3.5	3	4	85.3352	0.014903	287.68	13.38	4.1066	0.2127	2	1.98	1.77	0.09	0.16	0.074
85.6	0.055	0.0002667	1	73181	0	3.5	4	4	85.7549	0.053804	60.369	11.44	0.1766	0.035457	1	0.15	0.1	0.02	0.59	0.289
89.577	0.051	0.0038749	2	73181	0	3.5	3	4	90.2044	0.026145	72.265	11.89	0.38714	0.03029	2	1.58	0.17	0.01	3.23	0.112
91.379	0.055	0.0026487	2	73181	0	3.5	3	4	91.5012	0.014783	169.83	9.751	4.1523	0.2067	2	1.11	1.77	0.09	-0.68	0.07
96.946	0.055	0.0030819	1	73181	0	3.5	4	4	97.1438	0.017139	87.671	12.55	3.5046	0.1901	1	1.64	1.9	0.1	-0.21	0.076
99.265	0.048694	0.13127	2	73181	0	3.5	3	4	99.471	0.017741	22.828	1.134	576.21	24.31	2	15.54	9.61	0.46	0.69	0.069
103.48	0.055	0.00104	2	73181	0	3.5	3	4	103.58	0.020403	61.544	11.44	0.566	0.043508	2	0.45	0.25	0.02	0.86	0.11
105.47	0.037689	0.033548	2	73181	0	3.5	3	4	105.667	0.0097367	249.61	9.783	8.5054	0.3446	2	7.77	3.6	0.14	1.11	0.057
115.04	0.04171	0.040521	1	73181	0	3.5	4	4	115.259	0.0098831	196.33	8.968	6.6378	0.2677	1	11.56	3.61	0.14	1.68	0.056
118.3	0.055	0.002743	2	73181	0	3.5	3	4	118.45	0.011278	67.728	7.897	2.0087	0.1172	2	1.14	0.85	0.05	0.42	0.082
126.39	0.043923	0.048113	2	73181	0	3.5	3	4	126.637	0.010853	10.239	0.3986	310.14	10.16	2	10.05	4.34	0.16	1.21	0.054
136.37	0.03412	0.022077	1	73181	0	3.5	4	4	136.593	0.014778	211.47	11.71	8.8141	0.36	1	7.54	4.76	0.19	0.66	0.057
138.29	0.075331	0.010201	1	73181	0	3.5	4	4	138.557	0.016283	340.99	15.78	5.2031	0.2141	1	5.05	2.88	0.12	0.81	0.058
144.11	0.055	0.0017545	2	73181	0	3.5	3	4	144.47	0.015523	94.483	13.03	0.70324	0.029738	2	0.74	0.31	0.01	1.28	0.061
148.25	0.055	0.0040731	1	73181	0	3.5	4	4	148.478	0.027654	94.117	13.73	2.1109	0.1259	1	2.13	1.16	0.07	0.88	0.084
149.65	0.055	0.0068492	2	73181	0	3.5	3	4	149.97	0.017222	310.68	12.59	4.5772	0.193	2	2.66	1.97	0.08	0.43	0.06
157.2	0.055	6.857e-05	2	73181	0	3.5	3	4	157.474	0.033338	69.078	12.26	0.076776	0.0060676	2	0.03	0.03	0	-0.16	0.114
159.8	0.055	0.0002667	1	73181	0	3.5	4	4	159.972	0.018843	89.042	13.32	0.1704	0.0086182	1	0.15	0.1	0	0.64	0.073
166.4	0.055	0.00755555	1	73181	0	3.5	4	4	166.588	0.015676	183.16	11.62	3.6482	0.1372	1	3.74	2.01	0.07	0.89	0.053
174.9	0.055	0.096	1	73181	0	3.5	4	4	175.742	0.023965	22.448	1.211	399.08	15.44	1	19.67	11.95	0.61	0.72	0.074
175.73	0.055	0.03911	1	73181	0	3.5	4	4	176.437	0.1341	57.576	11.25	0.90009	0.6619	1	12.86	0.5	0.36	4.69	1.045
178.5	0.055	0.001156	1	73181	0	3.5	4	4	178.721	0.02514	65.449	11.52	1.1303	0.087311	1	0.64	0.63	0.05	0.03	0.11
182.6	0.055	0.0009029	2	73181	0	3.5	3	4	182.79	0.017919	53.315	10.51	0.68004	0.079738	2	0.39	0.29	0.03	0.4	0.167
185.5	0.055	0.0004978	1	73181	0	3.5	4	4	185.731	0.021877	65.689	11.75	0.37591	0.037859	1	0.28	0.21	0.02	0.4	0.144
189.25	0.055	0.00056	1	73181	0	3.5	4	4	189.47	0.021557	58.444	11.15	0.4703	0.064714	1	0.31	0.26	0.04	0.25	0.197
194.8	0.055	0.0995555	1	73181	0	3.5	4	4	195.094	0.017589	10.191	0.3855	283.14	21.61	1	19.93	5.53	0.2	1.85	0.053
200	0.063	0.0314285	2	73181	0	3.5	3	4	201.156	0.1494	87.968	14.45	33.154	5.772	2	9.17	10.53	1.41	-0.2	0.194
204.67	0.0649999	0.002754	2	73181	0	3.5	3	4	204.773	0.018242	100.16	15.45	4.1807	0.1222	2	1.16	1.76	0.05	-0.6	0.041
208.48	0.0649999	0.009422	1	73181	0	3.5	4	4	208.464	0.014234	210.1	16.25	9.7093	0.2232	1	4.63	5.22	0.12	-0.17	0.032
215.09	0.0649999	0.04827	1	73181	0	3.5	4	4	215.126	0.026047	339.48	22.9	20.615	0.655	1	15.58	10.93	0.33	0.51	0.044
216.6	0.0649999	0.01939	2	73181	0	3.5	3	4	216.803	0.027985	79.103	14.13	12.114	0.6886	2	6.53	4.6	0.25	0.51	0.079
219.81	0.0649999	0.01288	1	73181	0	3.5	4	4	219.918	0.017889	84.002	14.22	10.951	0.3787	1	6.05	5.45	0.2	0.15	0.052
222.29	0.0649999	0.002436	1	73181	0	3.5	4	4	222.421	0.028372	74.018	13.79	3.8935	0.3364	1	1.32	2.08	0.17	-0.66	0.119
225.15	0.0649999	0.02057	1	73181	0	3.5	4	4	225.204	0.015277	149.15	16.34	14.268	0.3862	1	8.79	7.33	0.19	0.26	0.038
230.62	0.0649999	0.02242	1	73181	0	3.5	4	4	230.412	0.038236	168.53	19.91	16.864	0.8365	1	9.38	8.62	0.4	0.12	0.067
232.26	0.0649999	0.04017	1	73181	0	3.5	4	4	232.227	0.022276	299.69	18.13	22.426	0.7948	1	13.97	11.74	0.39	0.25	0.048
237.31	0.0649999	0.001349	2	73181	0	3.5	3	4	237.319	0.01996	100.74	15.54	2.6149	0.071999	2	0.58	1.12	0.03	-0.95	0.039
242.64	0.0649999	0.008937	2	73181	0	3.5	3	4	242.526	0.016034	231.18	19.11	11.362	0.2344	2	3.44	4.74	0.09	-0.46	0.029
247.17	0.0649999	0.004764	1	73181	0	3.5	4	4	247.244	0.029548	139.9	18.16	4.9766	0.1624	1	2.5	2.7	0.09	-0.11	0.046
248.3	0.0649999	0.002171	2	73181	0	3.5	3	4	248.619	0.043743	96.643	15.49	1.6437	0.1459	2	0.92	0.71	0.06	0.38	0.126
253.16	0.0649999	0.0001371	2	73181	0	3.5	3	4	252.596	0.032692	82.474	14.55	0.43699	0.022209	2	0.06	0.19	0.01	-1.67	0.073
259.18	0.0649999	0.01474	2	73181	0	3.5	3	4	259.206	0.024417	368.8	25.05	13.216	0.3012	2	5.26	5.58	0.12	-0.09	0.032
263.21	0.0649999	0.05554	2	73181	0	3.5	3	4	263.413	0.033087	351.79	25.15	34.883	1.331	2	13.1	13.88	0.49	-0.08	0.051
264.6	0.0649999	0.01155	2	73181	0	3.5	3	4	264.701	0.045883	92.017	15.23	8.1076	1.029	2	4.29	3.26	0.38	0.4	0.169
271.74	0.0649999	0.00944	1	73181	0	3.5	4	4	271.41	0.04886	118.9	17.23	10.326	0.5183	1	4.64	5.34	0.25	-0.2	0.069
273.74	0.0649999	0.09794	2	73181	0	3.5	3	4	273.799	0.025819	37.977	1.418	205.34	26.7	2	17.09	14.02	0.53	0.29	0.054
277.24	0.0649999	0.03451	2	73181	0	3.5	3	4	277.323	0.023539	68.698	12.03	34.148	3.118	2	9.86	9.98	0.84	-0.02	0.122
280.3	0.0649999	0.02171	2	73181	0	3.5	3	4	280.461	0.019596	87.439	14.31	14.45	0.5907	2	7.12	5.43	0.23	0.39	0.061
287.64	0.0649999	0.01893	1	73181	0	3.5	4	4	287.698	0.040016	74.938	13.78	13.266	0.6621	1	8.25	6.34	0.32	0.38	0.073
290.28	0.0649999	0.01806	2	73181	0	3.5	3	4	284.659	0.073678	67.346	13.21	1.656	0.1082	2	6.18	0.71	0.05	3.13	0.092
291.16	0.0649999	0.01031	1	73181	0	3.5	4	4	290.674	0.022296	412.08	15.4	26.177	0.5978	1	5.01	13.85	0.3	-1.47	0.031
304.07	0.0649999	0.04195	1	73181	0	3.5	4	4	304.206	0.02753	180.77	20.04	9.3947	0.3277	1	14.34	5.02	0.17	1.51	0.048
306.15	0.0649999	0.01973	1	73181	0	3.5	4	4	306.471	0.017072	247.77	19.77	17.018	0.4843	1	8.51	8.96	0.24	-0.07	0.039
311.65	0.0649999	0.01309	1	73181	0	3.5	4	4	310.942	0.061427	81.015	14.46	3.8971	0.2552	1	6.13	2.09	0.13	1.55	0.091
313.12	0.0649999	0.04916	1	73181	0	3.5	4	4	313.211	0.018864	556.2	17.87	35.472	0.7597	1	15.74	18.76	0.38	-0.25	0.029
322.81	0.0649999	0.005703	2	73181	0	3.5	3	4	323.209	0.018154	185.86	18.96	7.4569	0.1712	2	2.29	3.14	0.07	-0.45	0.032
328.05	0.0649999	0.004782	1	73181	0	3.5	4	4	327.196	0.1009	72.176	13.67	2.3965	0.2561	1	2.51	1.3	0.14	0.94	0.149
329.3	0.0649999	0.03956	1	73181	0	3.5	4	4	329.424	0.018477	497.95	16.53	38.599	0.8842	1	13.83	20.15	0.43	-0.54	0.031
341.44	0.0649999	0.004738	1	73181	0	3.5	4	4	341.425	0.031743	312.04	25.49	9.8384	0.3003	1	2.48	5.36	0.16	-1.11	0.043
344.47	0.0649999	0.02276	1	73181	0	3.5	4	4	344.744	0.027314	292.03	25.49	31.492	0.9501	1	9.48	15.99	0.46	-0.75	0.041
346.65	0.0649999	0.01556	1	73181	0	3.5	4	4	346.889	0.032113	105.6	16.35	17.71	0.8805	1	7.06	8.53	0.41	-0.27	0.069
349.11	0.0649999	0.03257	2	73181	0	3.5	3	4	349.564	0.021404	218.28	21.89	31.241	0.9498	2	9.49	11.96	0.35	-0.33	0.042
354.15	0.0649999	0.02836	1	73181	0	3.5	4	4	354.383	0.017228	417.96	21.58	38.645	0.7929	1	11.11	19.9	0.38	-0.84	0.028
357.32	0.0649999	0.00408	2	73181	0	3.5	3	4	357.783	0.020859	167.75	18.86	5.9213	0.2316	2	1.68	2.5	0.1	-0.58	0.055
370.19	0.0649999	0.0328	1	73181	0	3.5	4	4	370.323	0.0155	588.61	19.83	30.532	0.5211	1	12.26	16.33	0.27	-0.41	0.024
378.33	0.0649999	0.0088	1	73181	0	3.5	4	4	378.4	0.044032	144.9	18.93	8.4014	0.4045	1	4.36	4.47	0.21	-0.03	0.066
379.34	0.0649999	0.005067	1	73181	0	3.5	4	4	379.88	0.029957	209.61	21.54	7.4136	0.3862	1	2.64	4.03	0.2	-0.61	0.073
382	0.0649999	0.0002311	1	73181	0	3.5	4	4	383.548	0.050221	87.297	15.02	0.99988	0.049845	1	0.13	0.56	0.03	-2.1	0.071
388.8	0.0649999	0.02183	2	73181	0	3.5	3	4	389.171	0.014409	134.96	13.51	33.155	1.113	2	7.15	11.64	0.39	-0.7	0.048
396.5	0.0649999	0.01067	1	73181	0	3.5	4	4	395.221	0.058873	65.378	12.9	4.7397	0.3569	1	5.16	2.49	0.18	1.05	0.103
397.5	0.0649999	0.03191	1	73181	0	3.5	4	4	397.721	0.019764	314.88	17.92	42.879	1.196	1	12.04	21.23	0.54	-0.82	0.037
410.12	0.0649999	0.09714	2	73181	0	3.5	3	4	410.429	0.027118	42.965	4.021	89.211	16.46	2	17.04	12.69	1.11	0.43	0.126
416.22	0.0649999	0.08229	2	73181	0	3.5	3	4	416.489	0.061381	69.114	10.32	87.769	14.84	2	15.89	16.92	1.89	-0.09	0.161
417.04	0.0649999	0.03911	1	73181	0	3.5	4	4	417.291	0.069287	61.841	12.55	19.986	3.555	1	13.74	8.5	1.22	0.69	0.207
419.91	0.0649999	0.001067	1	73181	0	3.5	4	4	419.546	0.048381	67.119	13.21	0.95314	0.1968	1	0.59	0.53	0.11	0.16	0.294
421.95	0.0649999	0.002743	2	73181	0	3.5	3	4	421.979	0.029505	103.27	14.79	10.042	0.3119	2	1.15	4	0.12	-1.8	0.045
429.09	0.0649999	0.007086	2	73181	0	3.5	3	4	429.394	0.035109	59.533	12.32	6.097	0.8635	2	2.8	2.42	0.31	0.21	0.187
434.39	0.0649999	0.02027	1	73181	0	3.5	4	4	434.614	0.032012	77.17	12.73	32.209	2.303	1	8.69	12.78	0.9	-0.56	0.101
439.43	0.0649999	0.06309	2	73181	0	3.5	3	4	439.72	0.033197	94.836	11.4	92.61	10.91	2	14.01	20.5	1.72	-0.55	0.121
443.51	0.0649999	0.01956	1	73181	0	3.5	4	4	443.956	0.137	64.538	12.9	11.587	2.579	1	8.46	5.53	1.06	0.61	0.276
444.34	0.0649999	0.04711	1	73181	0	3.5	4	4	444.407	0.073384	61.577	11.2	35.419	5.742	1	15.36	12.65	1.55	0.28	0.177
446.31	0.0649999	0.05943	2	73181	0	3.5	3	4	446.527	0.04041	87.912	12.36	72.305	8.586	2	13.58	17.36	1.58	-0.35	0.131
449.79	0.0649999	0.008089	1	73181	0	3.5	4	4	449.879	0.029716	202.25	17.54	16.319	0.4393	1	4.05	8.49	0.22	-1.07	0.037
461.6	0.0649999	0.05451	2	73181	0	3.5	3	4	461.862	0.034037	59.937	10.77	39.176	4.751	2	12.97	10.36	1.06	0.32	0.147
465.29	0.0649999	0.006983	2	73181	0	3.5	3	4	465.174	0.1132	68.952	13.31	8.4567	0.7034	2	2.76	3.3	0.25	-0.26	0.111
467.83	0.0649999	0.0848	1	73181	0	3.5	4	4	467.931	0.04191	30.138	2.398	82.034	16.13	1	20.7	12.4	0.97	0.74	0.113
471.7	0.0649999	0.03689	1	73181	0	3.5	4	4	471.883	0.030804	82.59	13.31	39.468	3.226	1	13.24	15.02	1.14	-0.18	0.11
473.47	0.0649999	0.01846	2	73181	0	3.5	3	4	474.042	0.056981	80.639	14.4	3.9224	0.481	2	6.29	1.64	0.19	1.94	0.169
482.39	0.0649999	0.0152	1	73181	0	3.5	4	4	482.666	0.060128	79.405	13.99	19.857	1.439	1	6.93	8.94	0.61	-0.37	0.098
483.65	0.0649999	0.01006	2	73181	0	3.5	3	4	483.972	0.074972	67.39	13.07	8.9298	0.886	2	3.81	3.45	0.31	0.14	0.131
490.23	0.0649999	0.03671	1	73181	0	3.5	4	4	490.612	0.038698	54.307	10.78	29.488	3.185	1	13.2	10.75	1.06	0.3	0.143
494	0.0649999	0.01131	2	73181	0	3.5	3	4	494.631	0.067057	73.855	13.59	18.055	1.928	2	4.21	6.35	0.59	-0.59	0.134
495.48	0.0649999	0.0072	1	73181	0	3.5	4	4	495.705	0.07123	71.466	13.58	10.122	1.312	1	3.65	4.99	0.58	-0.45	0.167
497.67	0.0649999	0.0007733	1	73181	0	3.5	4	4	497.861	0.2639	64.694	12.96	0.72422	0.1456	1	0.43	0.4	0.08	0.09	0.287
500.17	0.0649999	0.00368	2	73181	0	3.5	3	4	500.455	0.167	63.152	12.8	3.8562	0.7281	2	1.52	1.59	0.28	-0.06	0.257
502.11	0.0649999	0.06627	2	73181	0	3.5	3	4	502.305	0.030371	47.71	2.244	187.29	10.67	2	14.36	16.64	0.65	-0.21	0.057
519.33	0.0649999	0.01516	1	73181	0	3.5	4	4	519.455	0.047377	70.55	12.23	25.992	1.969	1	6.91	10.68	0.77	-0.63	0.104
522.82	0.0649999	0.0904	1	73181	0	3.5	4	4	523.171	0.055158	51.845	7.798	65.734	12.18	1	21.27	16.3	1.91	0.38	0.169
524.57	0.0649999	0.008231	1	73181	0	3.5	4	4	524.634	0.1445	62.452	12.69	9.994	1.43	1	4.11	4.85	0.61	-0.24	0.182
527.51	0.0649999	0.08231	1	73181	0	3.5	4	4	527.856	0.030947	57.049	7.751	72.203	12.17	1	20.43	17.93	1.91	0.19	0.153
533.88	0.0649999	0.07314	2	73181	0	3.5	3	4	533.974	0.045723	70.682	9.397	77.939	11.35	2	15.06	16.22	1.59	-0.11	0.142
536.26	0.0649999	0.01341	1	73181	0	3.5	4	4	536.537	0.033684	78.349	12.81	28.874	1.928	1	6.25	11.87	0.78	-0.92	0.095
542.52	0.0649999	0.03724	1	73181	0	3.5	4	4	543.239	0.028826	66.133	12.68	18.602	1.429	1	13.32	8.17	0.6	0.71	0.106
549.03	0.0649999	0.01974	2	73181	0	3.5	3	4	549.244	0.033411	60.84	11.38	26.945	2.029	2	6.62	8.17	0.63	-0.3	0.112
554.32	0.0649999	0.004649	1	73181	0	3.5	4	4	554.057	0.090054	66.139	13.1	4.8276	0.8665	1	2.44	2.53	0.42	-0.05	0.242
556.54	0.0649999	0.005714	2	73181	0	3.5	3	4	556.82	0.3211	66.424	13.14	5.881	1.139	2	2.3	2.36	0.42	-0.04	0.258
557.1	0.0649999	0.04926	2	73181	0	3.5	3	4	557.146	0.050591	99.624	13.47	75.778	8.565	2	12.26	18.83	1.63	-0.62	0.125
561.23	0.0649999	0.001783	2	73181	0	3.5	3	4	562.041	0.052925	69.224	13.39	3.1334	0.3506	2	0.76	1.31	0.14	-0.79	0.155
567.15	0.0649999	0.0036	1	73181	0	3.5	4	4	566.744	0.067512	66.915	13.18	4.2101	0.7383	1	1.92	2.23	0.37	-0.22	0.239
569.49	0.0649999	0.04622	1	73181	0	3.5	4	4	569.688	0.030471	80.331	12.8	44.379	3.936	1	15.19	16.08	1.29	-0.08	0.116
576.26	0.0649999	0.004116	1	73181	0	3.5	4	4	576.233	0.028723	170.07	19.53	8.0995	0.1541	1	2.18	4.35	0.08	-1	0.027
588.6	0.0649999	0.0006933	1	73181	0	3.5	4	4	586.591	0.1065	67.076	13.2	0.68619	0.1331	1	0.39	0.38	0.07	0.01	0.277
591.62	0.0649999	0.04418	1	73181	0	3.5	4	4	591.809	0.047322	71.443	11.87	46.641	5.03	1	14.8	15.87	1.47	-0.1	0.134
596.07	0.0649999	0.012	1	73181	0	3.5	4	4	597.657	0.1338	65.92	13.08	9.6841	2.043	1	5.7	4.75	0.88	0.26	0.268
596.57	0.0649999	0.3849	1	73181	0	3.5	4	4	596.868	0.078939	58.195	2.098	1572.7	88.58	1	31.28	31.57	1.1	-0.01	0.05
606.07	0.0649999	0.007342	1	73181	0	3.5	4	4	606.506	0.028982	64.502	12.94	7.3564	1.448	1	3.71	3.71	0.66	0	0.257
608.89	0.0649999	0.03703	2	73181	0	3.5	3	4	609.438	0.029556	81.018	11.95	53.609	5.339	2	10.32	14.11	1.18	-0.45	0.121
617.65	0.0649999	0.05547	1	73181	0	3.5	4	4	618.115	0.029485	61.19	9.802	52.151	7.261	1	16.84	15.84	1.67	0.09	0.152
624.42	0.0649999	0.02862	1	73181	0	3.5	4	4	624.851	0.069081	72.4	13.23	36.395	5.55	1	11.18	13.62	1.61	-0.29	0.171
625.89	0.0649999	0.01458	1	73181	0	3.5	4	4	626.541	0.1477	72.329	13.35	19.834	2.669	1	6.7	8.76	0.99	-0.39	0.163
626.63	0.0649999	0.09829	2	73181	0	3.5	3	4	627.62	0.043779	28.327	2.49	105.27	19.9	2	17.12	9.77	0.78	0.81	0.115
628.69	0.0649999	0.001634	2	73181	0	3.5	3	4	629.893	0.023875	61.466	12.61	2.6418	0.4008	2	0.7	1.11	0.16	-0.67	0.21
636.29	0.0649999	0.004533	1	73181	0	3.5	4	4	636.596	0.036476	80.742	14.03	7.9039	0.5497	1	2.38	4.05	0.26	-0.76	0.094
642.69	0.0649999	0.001291	2	73181	0	3.5	3	4	640.448	0.033082	66.045	13.1	1.2737	0.2547	2	0.55	0.55	0.11	0.02	0.283
645.11	0.0649999	0.007164	1	73181	0	3.5	4	4	645.022	0.1379	65.164	12.94	8.4973	0.9091	1	3.63	4.23	0.41	-0.22	0.14
647.75	0.0649999	0.08811	2	73181	0	3.5	3	4	647.97	0.09554	36.827	7.238	76.822	16.18	2	16.36	10.89	1.63	0.59	0.215
650.78	0.0649999	0.02222	1	73181	0	3.5	4	4	651.508	0.1598	73.033	13.34	28.858	4.284	1	9.31	11.64	1.38	-0.32	0.171
651.56	0.0649999	0.05627	1	73181	0	3.5	4	4	652.035	0.044705	78.815	12.51	70.32	10.83	1	16.97	20.9	2.31	-0.3	0.16
658.29	0.0649999	0.01167	2	73181	0	3.5	3	4	658.772	0.02515	91.366	14.72	19.871	0.8363	2	4.33	7.14	0.32	-0.72	0.065
666.94	0.0649999	0.01083	2	73181	0	3.5	3	4	668.208	0.027699	62.853	12.75	11.203	2.107	2	4.06	4.16	0.68	-0.03	0.235
668.62	0.0649999	0.006697	2	73181	0	3.5	3	4	670.029	0.012784	63.799	12.87	7.1223	1.375	2	2.66	2.8	0.49	-0.08	0.252
675.11	0.0649999	0.002187	1	73181	0	3.5	4	4	675.576	0.034861	65.893	13.08	2.2553	0.4433	1	1.19	1.23	0.23	-0.04	0.274
678.22	0.0649999	0.009333	1	73181	0	3.5	4	4	678.909	0.042869	87.818	14.73	13.55	2.135	1	4.59	6.6	0.91	-0.52	0.2
680.93	0.0649999	0.05783	2	73181	0	3.5	3	4	681.777	0.026651	101.51	15.01	38.513	2.471	2	13.39	12.22	0.75	0.13	0.089
696.32	0.0649999	0.06069	2	73181	0	3.5	3	4	696.91	0.04452	69.913	11.14	60.341	8.616	2	13.73	14.17	1.51	-0.05	0.154
